# Supplementary material for: Phylodynamics and migration data help describe HIV transmission dynamics in internally displaced people who inject drugs in Ukraine
Source: PNAS Nexus. 2023 Jan 20;2(3):pgad008. doi: 10.1093/pnasnexus/pgad008 (PMC9991454; doi:10.1093/pnasnexus/pgad008)
Supplement: pgad008_Supplementary_Data [file pgad008_supplementary_data.zip]

Archive with 3 entries (3 files):
- PNASNEXUS-PNASNEXUS-2022-00849-T-s02.xlsx
- Supplementary Text_final_with ref.docx
- PNASNEXUS-PNASNEXUS-2022-00849-T-s01.docx
