# Supplementary material for: Phylodynamics and migration data help describe HIV transmission dynamics in internally displaced people who inject drugs in Ukraine
Source: PNAS Nexus. 2023 Jan 20;2(3):pgad008. doi: 10.1093/pnasnexus/pgad008 (PMC9991454; doi:10.1093/pnasnexus/pgad008)
Supplement: pgad008_Supplementary_Data [file pgad008_supplementary_data.zip › PNASNEXUS-PNASNEXUS-2022-00849-T-s02.xlsx]

## Sheet: Table S1
Table S1. Characteristics of IDPWID recruited in Odesa in 2020
Part 1. Sociodemographic characteristics
		N	%
Age (years)	20-29	20	12.2
	30-39	78	47.6
	40-49	51	31.1
	50-63	15	9.1
Other risk behaviours	Sex work	6	3.7
	MSM contacts	2	1.2
Duration of IDU (years)	2 to 10	86	53.1
	11 to 20	54	33.3
	21 to 30	19	11.7
	31 to 40	3	1.9
IDU in the past 30 days	Yes	152	93.8
	No	10	6.2
Education	Nine or less school years	44	26.8
	High School	54	32.9
	Technical School	52	31.7
	University Degree	13	7.9
	Other	1	0.6
Marital Status	Married	23	14
	Living with sexual partner	40	24.4
	Single	77	47
	Divorced or widowed	23	14
	Other	1	0.6
Part 2. Medical information
Previous HIV test	Yes (excluding seeds)	144	92.3
	No (excluding seeds)	12	7.6
Previous HIV test result	Positive (excluding seeds)	30	20.8
	Negative	114	79.1
ART (of those with previous positive test result)	Currently taking ART	14	46.6
	Never took ART (excluding seeds)	14	46.6
	Previously took ART, but currently not in treatment (excluding seeds)	1	3.3
	Unknown	1	3.3
Virally supressed (VL < 200 copies) of those taking ART		10	71.4
Rapid Test HIV	Positive (excluding seeds)	56	35.8

## Sheet: Table S2
Table S2. Characteristics for 34 partial HIV pol gene sequences of protease (PR) and reverse transcriptase (RT) regions obtained in this study
#	GenBank accession number	Isolate name	Country	Sample ID	Gender	Age	Years of injection	Interview/Sample collection date	HIV Rapid Test (Ab)	HCV Rapid Test (Ab)	Prev HIV Ab test results	Prev HIV Ab test result_date	ART	Viral load	Seq length	% coverage to HXB2 ref	Assignment	Location of closely related isolate (BLAST)	NNRTI* resistance-associated mutation	Region moved from	Moved to Odesa	Housing upon arrival	Current housing
1	OP899410	K1-Odesa_2020	Ukraine	K1	M	38	10	2020-06-18	+	+	Pos	2019-12-20	No	-	1100	99.7	HIV-1 Subtype A (A1)	Kazakhstan	V179I	Donetsk	March 2016	Stable	Stable
2	OP899411	K3-Odesa_2020	Ukraine	K3	F	40	8	2020-06-21	+	+	Pos	2019-11-15	No	-	1091	98.9	HIV-1 Subtype A (A1)	Russia; Kazakhstan	-	Donetsk	May 2015	Stable	Stable
3	OP899412	K4-Odesa_2020	Ukraine	K4	M	36	3	2020-06-22	+	+	-	-	-	-	1100	99.7	HIV-1 Subtype A (A1)	Ukraine: Odesa	-	Donetsk	May 2015	Stable	Unstable
4	OP899413	K15-Odesa_2020	Ukraine	K15	M	43	28	2020-07-02	+	+	Neg	2012-10-15	-	-	1100	99.7	HIV-1 Subtype A (A1)	Kazakhstan	-	Donetsk	September 2017	Stable	Unstable
5	OP899414	K17-Odesa_2020	Ukraine	K17	F	45	6	2020-07-02	+	+	Pos	2014-04-01	No	-	1088	98.6	HIV-1 Subtype A (A1)	Kazakhstan	-	Lugansk	June 2016	Unstable	Unstable
6	OP899415	K18-Odesa_2020	Ukraine	K18	M	30	12	2020-07-06	+	+	Pos	2019-05-10	previously yes, now no	1936	1097	99.5	HIV-1 Subtype A (A1)	Ukraine: Donetsk	-	Donetsk	April 2015	Unstable	Stable
7	OP899416	K21-Odesa_2020	Ukraine	K21	M	36	8	2020-07-08	+	+	-	-	-	-	1100	99.7	HIV-1 Subtype A (A1)	Belarus	V179I	Donetsk	October 2014	Unstable	Unstable
8	OP899417	K25-Odesa_2020	Ukraine	K25	M	34	7	2020-07-14	+	+	Pos	2007-05-15	No	-	1097	99.5	HIV-1 Subtype A (A1)	Belarus	-	Lugansk	July 2016	Stable	Stable
9	OP899418	K28-Odesa_2020	Ukraine	K28	M	31	5	2020-07-15	+	+	Neg	2016-04-15	-	-	1100	99.7	HIV-1 Subtype A (A1)	Ukraine: Odesa	-	Donetsk	January 2014	Unstable	Unstable
10	OP899419	K32-Odesa_2020	Ukraine	K32	M	33	10	2020-07-14	+	-	Pos	2020-06-24	Yes	49300	1100	99.7	HIV-1 Subtype A (A1)	Ukraine: Donetsk	-	Donetsk	August 2014	Stable	Unstable
11	OP899420	K36-Odesa_2020	Ukraine	K36	M	34	15	2020-07-20	+	+	Neg	2019-06-10	-	-	1100	99.7	HIV-1 Subtype A (A1)	Ukraine	V179I	Donetsk	February 2018	Stable	Stable
12	OP899421	K44-Odesa_2020	Ukraine	K44	M	29	2	2020-07-27	+	-	Pos	2018-12-01	No	-	1100	99.7	HIV-1 Subtype A (A1)	Belarus; Russia	V179I	Crimea: Feodosiia	May 2018	Unstable	Unstable
13	OP899422	K57-Odesa_2020	Ukraine	K57	M	41	15	2020-07-30	+	+	Pos	2018-09-10	Yes	127	1097	99.5	HIV-1 Subtype A (A1)	Russia	-	Lugansk	June 2014	Stable	Stable
14	OP899423	K62-Odesa_2020	Ukraine	K62	M	40	8	2020-08-04	+	+	Pos	2020-05-25	No	-	1100	99.7	HIV-1 Subtype A (A1)	Kazakhstan	V179I	Donetsk	January 2017	Stable	Stable
15	OP899424	K66-Odesa_2020	Ukraine	K66	F	46	2	2020-08-05	+	-	Pos	2019-11-15	Yes	14500	1100	99.7	HIV-1 Subtype A (A1)	Kazakhstan	V179I	Donetsk	January 2017	Stable	Stable
16	OP899425	K67-Odesa_2020	Ukraine	K67	F	28	4	2020-08-05	+	+	Pos	2020-05-03	No	-	1095	99.3	HIV-1 Subtype A (A1)	Belarus	-	Lugansk	February 2014	Stable	Stable
17	OP899426	K71-Odesa_2020	Ukraine	Y71	M	29	13	2020-09-02	+	+	Neg	2019-05-10	-	-	1097	99.5	HIV-1 Subtype A (A1)	Belarus; Russia	-	Crimea: Sevastopol	October 2016	Stable	Stable
18	OP899427	K73-Odesa_2020	Ukraine	K73	M	33	10	2020-08-07	+	+	Neg	2019-07-05	-	-	1093	99.1	HIV-1 Subtype A (A1)	Ukraine	V179I	Lugansk	February 2016	Unstable	Unstable
19	OP899428	K77-Odesa_2020	Ukraine	K77	M	42	6	2020-08-11	+	-	Neg	2012-04-15	-	-	1100	99.7	HIV-1 Subtype A (A1)	Ukraine	-	Donetsk	January 2015	Stable	Unstable
20	OP899429	K80-Odesa_2020	Ukraine	K80	F	44	11	2020-08-11	+	-	Neg	2019-04-15	-	-	1100	99.7	HIV-1 Subtype A (A1)	Ukraine: Donetsk; Belarus	V179I	Lugansk	June 2015	Stable	Stable
21	OP899430	K82-Odesa_2020	Ukraine	K82	M	35	6	2020-08-12	+	+	Neg	2019-05-10	-	-	1100	99.7	HIV-1 Subtype A (A1)	Ukraine	-	Donetsk	March 2016	Unstable	Unstable
22	OP899431	Y4-Odesa_2020	Ukraine	Y4	F	22	10	2020-08-13	+	+	Neg	2013-09-10	-	-	1100	99.7	HIV-1 Subtype A (A1)	Ukraine	V179I	Donetsk	March 2020	Unstable	Unstable
23	OP899432	Y6-Odesa_2020	Ukraine	Y6	M	54	30	2020-08-17	+	-	Neg	2014-02-20	-	-	1100	99.7	HIV-1 Subtype A (A1)	Kazakhstan; Ukraine	-	Crimea: Simferopol	July 2016	Stable	Unstable
24	OP899433	Y9-Odesa_2020	Ukraine	Y9	M	21	2	2020-08-18	+	+	Pos	2020-07-15	No	-	1094	99.2	HIV-1 Subtype A (A1)	Kazakhstan	-	Lugansk	April 2018	Stable	Stable
25	OP899434	Y15-Odesa_2020	Ukraine	Y15	F	42	10	2020-08-19	+	+	Pos	2019-07-20	Yes	-	1100	99.7	HIV-1 Subtype A (A1)	Kazakhstan	-	Crimea: Sevastopol	July 2015	Stable	Stable
26	OP899435	Y18-Odesa_2020	Ukraine	Y18	M	38	12	2020-08-20	+	+	Pos	2018-12-10	No	-	1094	99.2	HIV-1 Subtype A (A1)	Ukraine	K103N	Donetsk	November 2015	Stable	Stable
27	OP899436	Y21-Odesa_2020	Ukraine	Y21	M	36	8	2020-08-25	+	+	Neg	2019-04-10	-	-	1100	99.7	HIV-1 Subtype A (A1)	Kazakhstan	-	Donetsk	October 2014	Unstable	Unstable
28	OP899437	Y27-Odesa_2020	Ukraine	Y27	M	40	8	2020-08-27	+	+	Pos	2019-10-15	No	-	1100	99.7	HIV-1 Subtype A (A1)	Ukraine: Donetsk	-	Crimea: Alushta	June 2015	Stable	Unstable
29	OP899438	Y28-Odesa_2020	Ukraine	Y28	M	25	2	2020-08-28	+	+	Pos	2019-09-15	previously yes, now no	-	1100	99.7	HIV-1 Subtype A (A1)	Belarus; Ukraine: Odesa	V179I	Lugansk	June 2015	Unstable	Unstable
30	OP899439	Y29-Odesa_2020	Ukraine	Y29	M	39	20	2020-08-28	+	+	Pos	2011-11-15	No	-	1099	99.6	HIV-1 Subtype A (A1)	Kazakhstan	-	Crimea: Krasnoperekopsk	October 2016	Unstable	Unstable
31	OP899440	Y30-Odesa_2020	Ukraine	Y30	M	43	24	2020-08-28	+	+	Pos	2019-05-23	No	-	978	88.6	HIV-1 Subtype A (A1)	Ukraine: Odesa	V179E	Crimea: Yevpatoriia	December 2015	Unstable	Unstable
32	OP899441	Y33-Odesa_2020	Ukraine	Y33	F	33	9	2020-08-31	+	+	Neg	2017-11-23	-	-	978	88.6	HIV-1 Subtype A (A1)	Ukraine: Odesa	V179E	Crimea: Yevpatoriia	September 2017	Stable	Stable
33	OP899442	Y57-Odesa_2020	Ukraine	Y57	M	39	20	2020-09-07	+	+	Neg	2016-01-15	-	-	1099	99.6	HIV-1 Subtype A (A1)	Ukraine: Odesa	-	Lugansk	August 2015	Unstable	Unstable
34	OP899443	Y58-Odesa_2020	Ukraine	Y58	M	42	7	2020-09-03	+	+	-	-	-	-	1093	99.1	HIV-1 Subtype A (A1)	Ukraine	K103N	Lugansk	May 2015	Unstable	Unstable
	*non-nucleoside reverse transcriptase inhibitor

## Sheet: Table S3
Table S3. Phylogeography sensitivity analyses for migration events counting
Part A.
#	Migration movements	From	To	Number of migration events			% of migration events			Subsample name
				Mean	95% HPD interval		%	95% HPD interval
					Lower	Upper		Lower	Upper
1	fromMigrant_toOdessa	IDPWID	Local	0.1663	0	1	0.644674	0	3.44828	Migrant_OdessaOnly_subs1
	fromOdessa_ toMigrant	Local	IDPWID	25.6297	22	28	99.3553	100	96.5517
	Sum of migration events			25.796	22	29
2	fromMigrant_toOdessa	IDPWID	Local	0.1508	0	1	0.581438	0	3.44828	Migrant_OdessaOnly_subs2
	fromOdessa_ toMigrant	Local	IDPWID	25.7849	22	28	99.4186	100	96.5517
	Sum of migration events			25.9357	22	29
3	fromMigrant_toOdessa	IDPWID	Local	0.1973	0	1	0.748065	0	3.33333	Migrant_OdessaOnly_subs3
	fromOdessa_ toMigrant	Local	IDPWID	26.1774	23	29	99.2519	100	96.6667
	Sum of migration events			26.3747	23	30
4	fromMigrant_toOdessa	IDPWID	Local	0.2084	0	1	0.827437	0	3.44828	Migrant_OdessaOnly_subs4
	fromOdessa_ toMigrant	Local	IDPWID	24.9778	20	28	99.1726	100	96.5517
	Sum of migration events			25.1862	20	29
5	fromMigrant_toOdessa	IDPWID	Local	0.1663	0	1	0.644839	0	3.44828	Migrant_OdessaOnly_subs5
	fromOdessa_ toMigrant	Local	IDPWID	25.6231	23	28	99.3552	100	96.5517
	Sum of migration events			25.7894	23	29
6	fromMigrant_toOdessa	IDPWID	Local	0.1863	0	1	0.696576	0	3.44828	Migrant_OdessaOnly_subs6
	fromOdessa_ toMigrant	Local	IDPWID	26.5588	24	28	99.3034	100	96.5517
	Sum of migration events			26.7451	24	29
7	fromMigrant_toOdessa	IDPWID	Local	0.204	0	1	0.760425	0	3.33333	Migrant_OdessaOnly_subs7
	fromOdessa_ toMigrant	Local	IDPWID	26.6231	23	29	99.2396	100	96.6667
	Sum of migration events			26.8271	23	30
8	fromMigrant_toOdessa	IDPWID	Local	0.2151	0	1	0.810105	0	3.44828	Migrant_OdessaOnly_subs8
	fromOdessa_ toMigrant	Local	IDPWID	26.337	23	28	99.1899	100	96.5517
	Sum of migration events			26.5521	23	29
9	fromMigrant_toOdessa	IDPWID	Local	0.1752	0	1	0.651778	0	3.33333	Migrant_OdessaOnly_subs9
	fromOdessa_ toMigrant	Local	IDPWID	26.7051	24	29	99.3482	100	96.6667
	Sum of migration events			26.8803	24	30
10	fromMigrant_toOdessa	IDPWID	Local	0.1596	0	1	0.612644	0	3.44828	Migrant_OdessaOnly_subs10
	fromOdessa_ toMigrant	Local	IDPWID	25.8914	22	28	99.3874	100	96.5517
	Sum of migration events			26.051	22	29
11	fromMigrant_toOdessa	IDPWID	Local	0.1685	0	1	0.665968	0	3.44828	Migrant_mostRecentOdessa_subs1
	fromOdessa_ toMigrant	Local	IDPWID	25.133	21	28	99.334	100	96.5517
	Sum of migration events			25.3015	21	29
12	fromMigrant_toOdessa	IDPWID	Local	0.2616	0	1	0.986057	0	3.33333	TRIP_OdessaIDUonly_subs1
	fromOdessa_ toMigrant	Local	IDPWID	26.2683	23	29	99.0139	100	96.6667
	Sum of migration events			26.5299	23	30
13	fromMigrant_toOdessa	IDPWID	Local	0.153	0	1	0.580736	0	3.44828	TRIP_OdessaIDUonly_subs2
	fromOdessa_ toMigrant	Local	IDPWID	26.1929	23	28	99.4193	100	96.5517
	Sum of migration events			26.3459	23	29
14	fromMigrant_toOdessa	IDPWID	Local	0.1973	0	1	0.748696	0	3.33333	TRIP_OdessaIDUonly_subs3
	fromOdessa_ toMigrant	Local	IDPWID	26.1552	23	29	99.2513	100	96.6667
	Sum of migration events			26.3525	23	30
15	fromMigrant_toOdessa	IDPWID	Local	0.2062	0	1	0.780366	0	3.33333	TRIP_OdessaIDUonly_subs4
	fromOdessa_ toMigrant	Local	IDPWID	26.2173	23	29	99.2196	100	96.6667
	Sum of migration events			26.4235	23	30
16	fromMigrant_toOdessa	IDPWID	Local	0.2395	0	1	0.908143	0	3.33333	TRIP_OdessaIDUonly_subs5
	fromOdessa_ toMigrant	Local	IDPWID	26.133	23	29	99.0919	100	96.6667
	Sum of migration events			26.3725	23	30
17	fromMigrant_toOdessa	IDPWID	Local	0.1907	0	1	0.723587	0	3.44828	TRIP_OdessaIDUonly_subs6
	fromOdessa_ toMigrant	Local	IDPWID	26.1641	22	28	99.2764	100	96.5517
	Sum of migration events			26.3548	22	29
18	fromMigrant_toOdessa	IDPWID	Local	0.2328	0	1	0.890221	0	3.33333	TRIP_OdessaIDUonly_subs7
	fromOdessa_ toMigrant	Local	IDPWID	25.918	22	29	99.1098	100	96.6667
	Sum of migration events			26.1508	22	30
19	fromMigrant_toOdessa	IDPWID	Local	0.1707	0	1	0.663784	0	3.44828	TRIP_OdessaIDUonly_subs8
	fromOdessa_ toMigrant	Local	IDPWID	25.5455	21	28	99.3362	100	96.5517
	Sum of migration events			25.7162	21	29
20	fromMigrant_toOdessa	IDPWID	Local	0.1752	0	1	0.693845	0	3.44828	TRIP_OdessaIDUonly_subs9
	fromOdessa_ toMigrant	Local	IDPWID	25.0754	21	28	99.3062	100	96.5517
	Sum of migration events			25.2506	21	29
21	fromMigrant_toOdessa	IDPWID	Local	0.1885	0	1	0.712006	0	3.33333	TRIP_OdessaIDUonly_subs10
	fromOdessa_ toMigrant	Local	IDPWID	26.286	24	29	99.288	100	96.6667
	Sum of migration events			26.4745	24	30
Total	fromMigrant_toOdessa	IDPWID	Local	0.19111	0	1	0.730066	0	3.39901	total 21 subsamples
	fromOdessa_ toMigrant	Local	IDPWID	25.9713	22.4762	28.4286	99.2699	100	96.601
Part B.
#	Subsample	From	To	Number of migration events			% of migration events			Subsample name
				Mean	95% HPD interval		%	95% HPD interval
					Lower	Upper		Lower	Upper
1	fromMigrant_toOdessa	IDPWID	Local	0.6896	0	3	2.23394	0	8.33333	Permutation test_Migrant_OdessaOnly_subs1
	fromOdessa_ toMigrant	Local	IDPWID	30.1796	27	33	97.7661	100	91.6667
	Sum of migration events			30.8692	27	36
2	fromMigrant_toOdessa	IDPWID	Local	28.2195	23	33	98.9044	100	94.2857	Permutation test_Migrant_OdessaOnly_subs2
	fromOdessa_ toMigrant	Local	IDPWID	0.3126	0	2	1.09561	0	5.71429
	Sum of migration events			28.5321	23	35
3	fromMigrant_toOdessa	IDPWID	Local	30.3193	27	33	98.7863	100	94.2857	Permutation test_Migrant_OdessaOnly_subs3
	fromOdessa_ toMigrant	Local	IDPWID	0.3725	0	2	1.21368	0	5.71429
	Sum of migration events			30.6918	27	35
4	fromMigrant_toOdessa	IDPWID	Local	31.6341	29	34	98.0012	100	91.8919	Permutation test_Migrant_OdessaOnly_subs4
	fromOdessa_ toMigrant	Local	IDPWID	0.6452	0	3	1.9988	0	8.10811
	Sum of migration events			32.2793	29	37
5	fromMigrant_toOdessa	IDPWID	Local	0.2572	0	1	0.904462	0	3.22581	Permutation test_Migrant_OdessaOnly_subs5
	fromOdessa_ toMigrant	Local	IDPWID	28.1796	25	30	99.0955	100	96.7742
	Sum of migration events			28.4368	25	31
6	fromMigrant_toOdessa	IDPWID	Local	29.1042	24	33	99.0491	100	97.0588	Permutation test_Migrant_OdessaOnly_subs6
	fromOdessa_ toMigrant	Local	IDPWID	0.2794	0	1	0.950871	0	2.94118
	Sum of migration events			29.3836	24	34
7	fromMigrant_toOdessa	IDPWID	Local	0.3415	0	2	1.10979	0	5.71429	Permutation test_Migrant_OdessaOnly_subs7
	fromOdessa_ toMigrant	Local	IDPWID	30.4302	26	33	98.8902	100	94.2857
	Sum of migration events			30.7717	26	35
8	fromMigrant_toOdessa	IDPWID	Local	0.2217	0	1	0.809349	0	3.125	Permutation test_Migrant_OdessaOnly_subs8
	fromOdessa_ toMigrant	Local	IDPWID	27.1707	24	31	99.1907	100	96.875
	Sum of migration events			27.3924	24	32
9	fromMigrant_toOdessa	IDPWID	Local	0.4013	0	2	1.24569	0	5.55556	Permutation test_Migrant_OdessaOnly_subs9
	fromOdessa_ toMigrant	Local	IDPWID	31.8137	28	34	98.7543	100	94.4444
	Sum of migration events			32.215	28	36
10	fromMigrant_toOdessa	IDPWID	Local	0.3503	0	2	1.10348	0	5.55556	Permutation test_Migrant_OdessaOnly_subs10
	fromOdessa_ toMigrant	Local	IDPWID	31.3947	27	34	98.8965	100	94.4444
	Sum of migration events			31.745	27	36
Total	fromMigrant_toOdessa	IDPWID	Local	12.1539	10.3	14.4	40.2148	0	40.9032	total 10 subsamples
	fromOdessa_ toMigrant	Local	IDPWID	18.0778	15.7	20.3	59.7852	100	59.0968
	fromMigrant_toOdessa	IDPWID	Local	29.8193	25.75	33.25	98.6853	100	94.3805	4 out of 10 subsamples
	fromOdessa_ toMigrant	Local	IDPWID	0.402425	0	2	1.31474	0	5.61946
	fromMigrant_toOdessa	IDPWID	Local	0.376933	0	1.83333	1.23445	0	5.25159	6 out of 10 subsamples
	fromOdessa_ toMigrant	Local	IDPWID	29.8614	26.1667	32.5	98.7655	100	94.7484

## Sheet: Table S4
Table S4. HIV sequencing primers for partial HIV pol gene sequences of protease (PR) and reverse transcriptase (RT) regions
#	Primer Name	Sequence 5'-3'	Type	Product size	Position in HXB2	Purpose	Ref
1	PRTM-F1*	F1a-TGAARGAITGYACTGARAGRCAGGCTAAT	forward	1.1kb	2057–2085	One-Step RTPCR	Zhou et al., 2011; Inzaule et al., 2013
		F1b-ACTGARAGRCAGGCTAATTTTTTAG			2068–2092
2	RT-R1	ATCCCTGCATAAATCTGACTTGC	reverse		3370–3348
	*PRTM-F1 is a mixture of primers F1a and F1b at a ratio of 1:1 (w/w) and is used as the forward primer.
